# Supplementary material for: Predicting Heterosis and Selecting Superior Families and Individuals in Fraxinus spp. Based on Growth Traits and Genetic Distance Coupling
Source: Plants (Basel). 2025 Aug 21;14(16):2601. doi: 10.3390/plants14162601 (PMC12388951; doi:10.3390/plants14162601)
Supplement: Supplementary file 1 [file plants-14-02601-s001.zip]

Archive with 1 entries (1 files):
- plants-3793514-supplementary.pdf
